# Supplementary material for: Berberine in Inflammatory Bowel Disease: Integrative Regulation of the Microbiota–Immune–Barrier Axis
Source: Int J Mol Sci. 2026 Jun 9;27(12):5220. doi: 10.3390/ijms27125220 (PMC13299313; doi:10.3390/ijms27125220)
Supplement: Supplementary file 1 [file ijms-27-05220-s001.zip]

Archive with 1 entries (1 files):
- ijms-4308427-supplementary.pdf
